# Supplementary material for: Characterization of the Intraclonal Complexity of Chronic Lymphocytic Leukemia B Cells: Potential Influences of B-Cell Receptor Crosstalk with Other Stimuli
Source: Cancers (Basel). 2023 Sep 25;15(19):4706. doi: 10.3390/cancers15194706 (PMC10571896; doi:10.3390/cancers15194706)
Supplement: Supplementary file 1 [file cancers-15-04706-s001.zip]

Archive with 8 entries (7 files):
- cancers-2588077-supplementary/
- __MACOSX/._cancers-2588077-supplementary
- cancers-2588077-supplementary/cancers-2588077_Supp_Figure_and_Legend.pdf
- __MACOSX/cancers-2588077-supplementary/._cancers-2588077_Supp_Figure_and_Legend.pdf
- cancers-2588077-supplementary/cancers-2588077_Supp_Material_and_Methods.pdf
- __MACOSX/cancers-2588077-supplementary/._cancers-2588077_Supp_Material_and_Methods.pdf
- cancers-2588077-supplementary/cancers-2588077_Table_S1.xlsx
- __MACOSX/cancers-2588077-supplementary/._cancers-2588077_Table_S1.xlsx
