# Supplementary material for: Characterization of the Intraclonal Complexity of Chronic Lymphocytic Leukemia B Cells: Potential Influences of B-Cell Receptor Crosstalk with Other Stimuli
Source: Cancers (Basel). 2023 Sep 25;15(19):4706. doi: 10.3390/cancers15194706 (PMC10571896; doi:10.3390/cancers15194706)
Supplement: Supplementary file 1 [file cancers-15-04706-s001.zip › cancers-2588077-supplementary/cancers-2588077_Table_S1.xlsx]

## Sheet: Sheet1
CLL #	IGHV Mut Status	Rai Stage	Zap70 (IHC)	FISH	CD38	Response	2H2O Measurment	Pre vs iBTK comparison
CLL1787	U	0	Pos	17p	26.6	PR	Yes	Yes
CLL1795	M	3	Neg	Neg	1.0	No change	No	Yes
CLL1799	U	4	Pos	17p	40.9	PR	Yes	Yes
CLL1803	M	1	Neg	T12	99.7	PR	Yes	Yes
CLL1805	U	4	Pos	11q	54.0	PR	Yes	Yes
CLL1811	M	1	Neg	13q	1.0	PR	Yes	Yes
CLL1820	U	4	Neg	13q	1.1	PR	Yes	Yes
CLL1822	M	4	Pos	13q	0.1	PR	Yes	No
CLL1823	U	4	Pos	11q	5.7	PR	No	Yes
CLL1826	U	4	Pos	Neg	99	PR	Yes	No
CLL1829	M	4	Neg	13q	0.3	PR	Yes	Yes
CLL1836	M	3	Neg	13q	2.0	PR	Yes	Yes
CLL1840	U	4	Neg	13q	0.3	PR	No	Yes
